# Supplementary material for: The penetrance of rare variants in cardiomyopathy-associated genes: A cross-sectional approach to estimating penetrance for secondary findings
Source: Am J Hum Genet. 2023 Aug 30;110(9):1482–95. doi: 10.1016/j.ajhg.2023.08.003 (PMC10502871; doi:10.1016/j.ajhg.2023.08.003)
Supplement: Figure S15. An interactive widget for browsing the individual variants in Figure 4 — Variant-specific estimates of penetrance for the 316 recurrently observed rare variants in CM-associated genes from group 2. The variants depicted (HCM n = 257 (top), DCM n = 59 (bottom)) were identified multiple times in cases and population reference datasets and penetrance could therefore be estimated. Presented is the estimated penetrance and 95% confidence interval. The x axis denotes the number of times the variant was observed in each case cohort. AC, allele count; B/LB, benign/likely benign; VUS, variant of uncertain significance; LP, likely pathogenic; P, pathogenic [file mmc2.zip]

Archive with 1 entries (1 files):
- FigureS4_interactive.html
